# Supplementary material for: Modeling the predictive potential of extralinguistic context with script knowledge: The case of fragments
Source: PLoS One. 2021 Feb 11;16(2):e0246255. doi: 10.1371/journal.pone.0246255 (PMC7877649; doi:10.1371/journal.pone.0246255)
Supplement: S1 Table — (CSV) [file pone.0246255.s001.csv]

SubjectID	List	TokenSet	ScriptType	Sententiality	Predictability	Position	ScriptKnowledge	Rating
1	1	7	situational	sentence	unpredictable	1	0.0916698497028211	6
1	1	6	situational	fragment	unpredictable	3	-0.550019098216927	3
1	1	3	situational	sentence	predictable	6	1.37504774554232	6
1	1	2	situational	fragment	predictable	12	-0.550019098216927	2
1	1	23	instrumental	fragment	predictable	14	-1.19170804613667	5
1	1	1	situational	sentence	unpredictable	18	1.37504774554232	5
1	1	13	instrumental	fragment	predictable	22	0.0916698497028211	5
1	1	17	situational	sentence	predictable	26	-0.550019098216927	4
1	1	11	situational	fragment	unpredictable	31	-1.19170804613667	1
1	1	15	instrumental	sentence	unpredictable	33	0.0916698497028211	5
1	1	16	situational	fragment	unpredictable	36	1.37504774554232	2
1	1	24	instrumental	sentence	unpredictable	44	-0.550019098216927	5
1	1	14	instrumental	fragment	predictable	46	-1.19170804613667	5
1	1	22	situational	fragment	predictable	48	-1.19170804613667	4
1	1	12	instrumental	fragment	unpredictable	52	NA	4
1	1	21	situational	sentence	predictable	58	-0.550019098216927	6
1	1	4	situational	sentence	predictable	61	0.0916698497028211	7
1	1	5	situational	fragment	predictable	64	1.37504774554232	5
1	1	19	instrumental	sentence	predictable	66	-1.19170804613667	4
1	1	20	situational	fragment	unpredictable	75	0.0916698497028211	3
1	1	9	situational	sentence	unpredictable	77	1.37504774554232	7
1	1	8	situational	fragment	unpredictable	80	-0.550019098216927	6
1	1	18	situational	sentence	predictable	82	1.37504774554232	7
1	1	10	situational	sentence	unpredictable	86	NA	7
2	1	22	situational	fragment	predictable	1	-0.443896761618475	4
2	1	21	situational	sentence	predictable	3	-0.443896761618475	7
2	1	13	instrumental	fragment	predictable	6	1.10974190404619	7
2	1	7	situational	sentence	unpredictable	12	-0.443896761618475	6
2	1	9	situational	sentence	unpredictable	14	1.10974190404619	6
2	1	8	situational	fragment	unpredictable	18	-1.99753542728314	4
2	1	2	situational	fragment	predictable	22	-1.99753542728314	2
2	1	15	instrumental	sentence	unpredictable	26	-0.443896761618475	7
2	1	24	instrumental	sentence	unpredictable	31	1.10974190404619	7
2	1	11	situational	fragment	unpredictable	33	-0.443896761618475	3
2	1	14	instrumental	fragment	predictable	36	-0.443896761618475	7
2	1	1	situational	sentence	unpredictable	44	1.10974190404619	6
2	1	16	situational	fragment	unpredictable	46	1.10974190404619	1
2	1	5	situational	fragment	predictable	48	1.10974190404619	6
2	1	20	situational	fragment	unpredictable	52	-0.443896761618475	3
2	1	10	situational	sentence	unpredictable	58	NA	7
2	1	6	situational	fragment	unpredictable	61	-0.443896761618475	3
2	1	4	situational	sentence	predictable	64	-0.443896761618475	7
2	1	12	instrumental	fragment	unpredictable	66	NA	7
2	1	3	situational	sentence	predictable	75	1.10974190404619	7
2	1	19	instrumental	sentence	predictable	77	-0.443896761618475	6
2	1	17	situational	sentence	predictable	80	-1.99753542728314	4
2	1	23	instrumental	fragment	predictable	82	-0.443896761618475	6
2	1	18	situational	sentence	predictable	86	1.10974190404619	6
3	1	1	situational	sentence	unpredictable	1	0.506369683541833	4
3	1	13	instrumental	fragment	predictable	3	0.506369683541833	3
3	1	7	situational	sentence	unpredictable	6	0.506369683541833	5
3	1	16	situational	fragment	unpredictable	12	0.506369683541833	5
3	1	5	situational	fragment	predictable	14	0.506369683541833	6
3	1	22	situational	fragment	predictable	18	0.506369683541833	4
3	1	18	situational	sentence	predictable	22	-1.01273936708367	3
3	1	19	instrumental	sentence	predictable	26	0.506369683541833	5
3	1	21	situational	sentence	predictable	31	-1.01273936708367	6
3	1	8	situational	fragment	unpredictable	33	-1.01273936708367	5
3	1	23	instrumental	fragment	predictable	36	-2.53184841770917	7
3	1	15	instrumental	sentence	unpredictable	44	0.506369683541833	6
3	1	11	situational	fragment	unpredictable	46	-2.53184841770917	5
3	1	24	instrumental	sentence	unpredictable	48	0.506369683541833	3
3	1	6	situational	fragment	unpredictable	52	0.506369683541833	6
3	1	9	situational	sentence	unpredictable	58	0.506369683541833	7
3	1	17	situational	sentence	predictable	61	0.506369683541833	4
3	1	12	instrumental	fragment	unpredictable	64	NA	4
3	1	2	situational	fragment	predictable	66	-1.01273936708367	6
3	1	3	situational	sentence	predictable	75	0.506369683541833	6
3	1	10	situational	sentence	unpredictable	77	NA	7
3	1	20	situational	fragment	unpredictable	80	0.506369683541833	5
3	1	4	situational	sentence	predictable	82	0.506369683541833	5
3	1	14	instrumental	fragment	predictable	86	0.506369683541833	5
4	2	20	situational	fragment	unpredictable	1	0.829227982896771	2
4	2	1	situational	sentence	unpredictable	3	-0.0872871560943966	5
4	2	4	situational	sentence	predictable	6	-0.0872871560943966	7
4	2	22	situational	fragment	predictable	12	0.829227982896771	4
4	2	15	instrumental	sentence	unpredictable	14	0.829227982896771	5
4	2	7	situational	sentence	unpredictable	18	-0.0872871560943966	5
4	2	10	situational	sentence	unpredictable	22	NA	3
4	2	5	situational	fragment	predictable	26	0.829227982896771	3
4	2	14	instrumental	fragment	predictable	31	-0.0872871560943966	4
4	2	23	instrumental	fragment	predictable	33	-1.00380229508556	6
4	2	19	instrumental	sentence	predictable	36	0.829227982896771	5
4	2	18	situational	sentence	predictable	44	-0.0872871560943966	5
4	2	9	situational	sentence	unpredictable	46	-0.0872871560943966	4
4	2	17	situational	sentence	predictable	48	-2.8368325730679	3
4	2	3	situational	sentence	predictable	52	0.829227982896771	5
4	2	8	situational	fragment	unpredictable	58	-0.0872871560943966	3
4	2	13	instrumental	fragment	predictable	61	0.829227982896771	3
4	2	2	situational	fragment	predictable	64	-0.0872871560943966	2
4	2	24	instrumental	sentence	unpredictable	66	-1.00380229508556	4
4	2	21	situational	sentence	predictable	75	0.829227982896771	5
4	2	11	situational	fragment	unpredictable	77	-1.92031743407673	2
4	2	6	situational	fragment	unpredictable	80	-0.0872871560943966	1
4	2	16	situational	fragment	unpredictable	82	0.829227982896771	4
4	2	12	instrumental	fragment	unpredictable	86	NA	4
5	2	16	situational	fragment	unpredictable	1	0.669624714101697	2
5	2	5	situational	fragment	predictable	3	0.669624714101697	6
5	2	14	instrumental	fragment	predictable	6	-1.8871241942866	6
5	2	7	situational	sentence	unpredictable	12	0.669624714101697	5
5	2	11	situational	fragment	unpredictable	14	0.0304374870046225	1
5	2	18	situational	sentence	predictable	18	0.669624714101697	7
5	2	10	situational	sentence	unpredictable	22	NA	6
5	2	19	instrumental	sentence	predictable	26	0.669624714101697	5
5	2	8	situational	fragment	unpredictable	31	0.669624714101697	6
5	2	12	instrumental	fragment	unpredictable	33	NA	6
5	2	3	situational	sentence	predictable	36	0.669624714101697	7
5	2	6	situational	fragment	unpredictable	44	-1.8871241942866	3
5	2	20	situational	fragment	unpredictable	46	-0.608749740092452	4
5	2	13	instrumental	fragment	predictable	48	0.669624714101697	6
5	2	21	situational	sentence	predictable	52	0.0304374870046225	7
5	2	15	instrumental	sentence	unpredictable	58	0.669624714101697	6
5	2	2	situational	fragment	predictable	61	0.669624714101697	4
5	2	17	situational	sentence	predictable	64	-1.24793696718953	5
5	2	24	instrumental	sentence	unpredictable	66	0.669624714101697	7
5	2	9	situational	sentence	unpredictable	75	0.669624714101697	6
5	2	1	situational	sentence	unpredictable	77	0.669624714101697	5
5	2	23	instrumental	fragment	predictable	80	-1.8871241942866	6
5	2	4	situational	sentence	predictable	82	0.669624714101697	7
5	2	22	situational	fragment	predictable	86	-1.24793696718953	4
6	2	9	situational	sentence	unpredictable	1	0	6
6	2	14	instrumental	fragment	predictable	3	0	7
6	2	6	situational	fragment	unpredictable	6	0	7
6	2	4	situational	sentence	predictable	12	0	6
6	2	20	situational	fragment	unpredictable	14	0	3
6	2	16	situational	fragment	unpredictable	18	0	6
6	2	1	situational	sentence	unpredictable	22	0	6
6	2	21	situational	sentence	predictable	26	0	6
6	2	23	instrumental	fragment	predictable	31	0	6
6	2	11	situational	fragment	unpredictable	33	0	5
6	2	13	instrumental	fragment	predictable	36	0	6
6	2	24	instrumental	sentence	unpredictable	44	0	6
6	2	7	situational	sentence	unpredictable	46	0	7
6	2	15	instrumental	sentence	unpredictable	48	0	7
6	2	22	situational	fragment	predictable	52	0	7
6	2	19	instrumental	sentence	predictable	58	0	5
6	2	18	situational	sentence	predictable	61	0	5
6	2	10	situational	sentence	unpredictable	64	NA	7
6	2	17	situational	sentence	predictable	66	0	6
6	2	12	instrumental	fragment	unpredictable	75	NA	7
6	2	5	situational	fragment	predictable	77	0	7
6	2	8	situational	fragment	unpredictable	80	0	6
6	2	3	situational	sentence	predictable	82	0	7
6	2	2	situational	fragment	predictable	86	0	7
7	2	24	instrumental	sentence	unpredictable	1	0.76924423603812	7
7	2	12	instrumental	fragment	unpredictable	3	NA	1
7	2	10	situational	sentence	unpredictable	6	NA	5
7	2	16	situational	fragment	unpredictable	12	0.76924423603812	7
7	2	14	instrumental	fragment	predictable	14	-0.473381068331151	6
7	2	11	situational	fragment	unpredictable	18	-1.71600637270042	2
7	2	13	instrumental	fragment	predictable	22	0.76924423603812	5
7	2	17	situational	sentence	predictable	26	-0.473381068331151	6
7	2	1	situational	sentence	unpredictable	31	0.76924423603812	3
7	2	18	situational	sentence	predictable	33	0.76924423603812	5
7	2	21	situational	sentence	predictable	36	0.76924423603812	7
7	2	5	situational	fragment	predictable	44	-0.473381068331151	5
7	2	9	situational	sentence	unpredictable	46	0.76924423603812	3
7	2	15	instrumental	sentence	unpredictable	48	0.76924423603812	7
7	2	3	situational	sentence	predictable	52	-0.473381068331151	7
7	2	2	situational	fragment	predictable	58	0.76924423603812	7
7	2	7	situational	sentence	unpredictable	61	-0.473381068331151	5
7	2	19	instrumental	sentence	predictable	64	0.76924423603812	7
7	2	6	situational	fragment	unpredictable	66	-2.95863167706969	7
7	2	8	situational	fragment	unpredictable	75	0.76924423603812	7
7	2	20	situational	fragment	unpredictable	77	-0.473381068331151	2
7	2	4	situational	sentence	predictable	80	0.76924423603812	7
7	2	23	instrumental	fragment	predictable	82	-0.473381068331151	7
7	2	22	situational	fragment	predictable	86	-0.473381068331151	7
8	3	14	instrumental	sentence	unpredictable	1	0	5
8	3	15	instrumental	sentence	predictable	3	0	5
8	3	17	situational	fragment	unpredictable	6	0	5
8	3	21	situational	fragment	unpredictable	12	0	3
8	3	19	instrumental	fragment	unpredictable	14	0	5
8	3	13	instrumental	sentence	unpredictable	18	0	5
8	3	4	situational	fragment	unpredictable	22	0	5
8	3	23	instrumental	sentence	unpredictable	26	0	6
8	3	24	instrumental	sentence	predictable	31	0	5
8	3	8	situational	fragment	predictable	33	0	5
8	3	20	situational	fragment	predictable	36	0	5
8	3	12	instrumental	fragment	predictable	44	NA	6
8	3	16	situational	fragment	predictable	46	0	5
8	3	3	situational	fragment	unpredictable	48	0	6
8	3	10	situational	sentence	predictable	52	NA	5
8	3	22	situational	sentence	unpredictable	58	0	6
8	3	2	situational	sentence	unpredictable	61	0	5
8	3	7	situational	sentence	predictable	64	0	6
8	3	9	situational	sentence	predictable	66	0	5
8	3	11	situational	fragment	predictable	75	0	6
8	3	5	situational	sentence	unpredictable	77	0	6
8	3	18	situational	fragment	unpredictable	80	0	7
8	3	6	situational	fragment	predictable	82	0	6
8	3	1	situational	sentence	predictable	86	0	6
9	3	22	situational	sentence	unpredictable	1	-0.503428498835985	6
9	3	5	situational	sentence	unpredictable	3	0.818071310608476	5
9	3	13	instrumental	sentence	unpredictable	6	0.818071310608476	5
9	3	10	situational	sentence	predictable	12	NA	5
9	3	16	situational	fragment	predictable	14	0.818071310608476	6
9	3	18	situational	fragment	unpredictable	18	0.818071310608476	7
9	3	6	situational	fragment	predictable	22	-1.82492830828045	3
9	3	9	situational	sentence	predictable	26	-1.16417840355822	6
9	3	4	situational	fragment	unpredictable	31	0.157321405886245	2
9	3	8	situational	fragment	predictable	33	0.818071310608476	7
9	3	17	situational	fragment	unpredictable	36	-1.82492830828045	6
9	3	12	instrumental	fragment	predictable	44	NA	5
9	3	3	situational	fragment	unpredictable	46	0.818071310608476	2
9	3	7	situational	sentence	predictable	48	-0.503428498835985	5
9	3	19	instrumental	fragment	unpredictable	52	0.818071310608476	6
9	3	15	instrumental	sentence	predictable	58	0.818071310608476	5
9	3	2	situational	sentence	unpredictable	61	0.818071310608476	7
9	3	24	instrumental	sentence	predictable	64	0.818071310608476	7
9	3	21	situational	fragment	unpredictable	66	-1.16417840355822	7
9	3	14	instrumental	sentence	unpredictable	75	-1.16417840355822	6
9	3	23	instrumental	sentence	unpredictable	77	0.818071310608476	5
9	3	20	situational	fragment	predictable	80	0.157321405886245	6
9	3	11	situational	fragment	predictable	82	-1.16417840355822	6
9	3	1	situational	sentence	predictable	86	0.818071310608476	6
10	3	2	situational	sentence	unpredictable	1	0.856951594648645	7
10	3	11	situational	fragment	predictable	3	-1.39254634130405	7
10	3	3	situational	fragment	unpredictable	6	0.856951594648645	1
10	3	5	situational	sentence	unpredictable	12	0.856951594648645	6
10	3	8	situational	fragment	predictable	14	0.856951594648645	7
10	3	12	instrumental	fragment	predictable	18	NA	7
10	3	17	situational	fragment	unpredictable	22	-0.267797373327701	7
10	3	23	instrumental	sentence	unpredictable	26	-1.39254634130405	1
10	3	19	instrumental	fragment	unpredictable	31	-1.39254634130405	7
10	3	24	instrumental	sentence	predictable	33	0.856951594648645	7
10	3	10	situational	sentence	predictable	36	NA	7
10	3	22	situational	sentence	unpredictable	44	0.856951594648645	7
10	3	13	instrumental	sentence	unpredictable	46	-0.267797373327701	7
10	3	20	situational	fragment	predictable	48	0.856951594648645	7
10	3	1	situational	sentence	predictable	52	0.856951594648645	7
10	3	14	instrumental	sentence	unpredictable	58	-1.39254634130405	7
10	3	7	situational	sentence	predictable	61	-0.267797373327701	7
10	3	16	situational	fragment	predictable	64	-0.267797373327701	7
10	3	21	situational	fragment	unpredictable	66	0.856951594648645	7
10	3	9	situational	sentence	predictable	75	0.856951594648645	1
10	3	18	situational	fragment	unpredictable	77	0.856951594648645	7
10	3	6	situational	fragment	predictable	80	-1.39254634130405	7
10	3	15	instrumental	sentence	predictable	82	-1.39254634130405	7
10	3	4	situational	fragment	unpredictable	86	0.856951594648645	4
11	3	5	situational	sentence	unpredictable	1	0.473381068331151	7
11	3	20	situational	fragment	predictable	3	0.473381068331151	5
11	3	23	instrumental	sentence	unpredictable	6	0.473381068331151	6
11	3	2	situational	sentence	unpredictable	12	-0.76924423603812	5
11	3	14	instrumental	sentence	unpredictable	14	0.473381068331151	5
11	3	12	instrumental	fragment	predictable	18	NA	3
11	3	11	situational	fragment	predictable	22	0.473381068331151	6
11	3	24	instrumental	sentence	predictable	26	0.473381068331151	6
11	3	9	situational	sentence	predictable	31	0.473381068331151	6
11	3	19	instrumental	fragment	unpredictable	33	-0.76924423603812	5
11	3	15	instrumental	sentence	predictable	36	0.473381068331151	6
11	3	13	instrumental	sentence	unpredictable	44	0.473381068331151	7
11	3	17	situational	fragment	unpredictable	46	-0.76924423603812	5
11	3	4	situational	fragment	unpredictable	48	0.473381068331151	5
11	3	8	situational	fragment	predictable	52	-0.76924423603812	6
11	3	3	situational	fragment	unpredictable	58	0.473381068331151	3
11	3	1	situational	sentence	predictable	61	0.473381068331151	7
11	3	10	situational	sentence	predictable	64	NA	7
11	3	7	situational	sentence	predictable	66	0.473381068331151	7
11	3	18	situational	fragment	unpredictable	75	-2.01186954040739	6
11	3	16	situational	fragment	predictable	77	0.473381068331151	6
11	3	21	situational	fragment	unpredictable	80	0.473381068331151	7
11	3	22	situational	sentence	unpredictable	82	0.473381068331151	6
11	3	6	situational	fragment	predictable	86	-3.25449484477666	6
12	3	1	situational	sentence	predictable	1	0.796451451613794	7
12	3	17	situational	fragment	unpredictable	3	-0.964125441427224	4
12	3	5	situational	sentence	unpredictable	6	-0.0838369949067148	6
12	3	10	situational	sentence	predictable	12	NA	7
12	3	19	instrumental	fragment	unpredictable	14	0.796451451613794	6
12	3	4	situational	fragment	unpredictable	18	-0.0838369949067148	2
12	3	16	situational	fragment	predictable	22	0.796451451613794	6
12	3	2	situational	sentence	unpredictable	26	-0.964125441427224	7
12	3	7	situational	sentence	predictable	31	0.796451451613794	7
12	3	9	situational	sentence	predictable	33	0.796451451613794	7
12	3	12	instrumental	fragment	predictable	36	NA	7
12	3	8	situational	fragment	predictable	44	-0.964125441427224	7
12	3	20	situational	fragment	predictable	46	0.796451451613794	7
12	3	18	situational	fragment	unpredictable	48	-0.0838369949067148	6
12	3	21	situational	fragment	unpredictable	52	-0.0838369949067148	6
12	3	23	instrumental	sentence	unpredictable	58	-0.964125441427224	7
12	3	24	instrumental	sentence	predictable	61	0.796451451613794	7
12	3	6	situational	fragment	predictable	64	-2.72470233446824	6
12	3	15	instrumental	sentence	predictable	66	-0.0838369949067148	7
12	3	14	instrumental	sentence	unpredictable	75	-0.0838369949067148	7
12	3	13	instrumental	sentence	unpredictable	77	0.796451451613794	7
12	3	3	situational	fragment	unpredictable	80	0.796451451613794	2
12	3	22	situational	sentence	unpredictable	82	0.796451451613794	6
12	3	11	situational	fragment	predictable	86	-1.84441388794773	7
13	3	16	situational	fragment	predictable	1	0.694012582339147	5
13	3	9	situational	sentence	predictable	3	-0.573314741932339	6
13	3	14	instrumental	sentence	unpredictable	6	-1.20697840406808	5
13	3	19	instrumental	fragment	unpredictable	12	1.32767624447489	5
13	3	23	instrumental	sentence	unpredictable	14	-1.20697840406808	5
13	3	5	situational	sentence	unpredictable	18	-1.20697840406808	4
13	3	20	situational	fragment	predictable	22	0.694012582339147	4
13	3	10	situational	sentence	predictable	26	NA	5
13	3	8	situational	fragment	predictable	31	-1.20697840406808	6
13	3	18	situational	fragment	unpredictable	33	-1.20697840406808	4
13	3	17	situational	fragment	unpredictable	36	-0.573314741932339	3
13	3	24	instrumental	sentence	predictable	44	0.694012582339147	5
13	3	21	situational	fragment	unpredictable	46	0.0603489202034042	5
13	3	22	situational	sentence	unpredictable	48	-0.573314741932339	5
13	3	2	situational	sentence	unpredictable	52	-1.20697840406808	5
13	3	13	instrumental	sentence	unpredictable	58	1.32767624447489	5
13	3	3	situational	fragment	unpredictable	61	0.694012582339147	2
13	3	7	situational	sentence	predictable	64	0.694012582339147	6
13	3	12	instrumental	fragment	predictable	66	NA	6
13	3	4	situational	fragment	unpredictable	75	0.694012582339147	5
13	3	6	situational	fragment	predictable	77	-1.20697840406808	5
13	3	1	situational	sentence	predictable	80	-0.573314741932339	6
13	3	15	instrumental	sentence	predictable	82	1.32767624447489	6
13	3	11	situational	fragment	predictable	86	1.32767624447489	6
14	3	13	instrumental	sentence	unpredictable	1	0.905907662518161	6
14	3	21	situational	fragment	unpredictable	3	-1.20787688335755	4
14	3	11	situational	fragment	predictable	6	-1.20787688335755	1
14	3	12	instrumental	fragment	predictable	12	NA	7
14	3	10	situational	sentence	predictable	14	NA	7
14	3	20	situational	fragment	predictable	18	0.905907662518161	7
14	3	3	situational	fragment	unpredictable	22	0.905907662518161	3
14	3	8	situational	fragment	predictable	26	0.905907662518161	7
14	3	1	situational	sentence	predictable	31	0.201312813892925	7
14	3	14	instrumental	sentence	unpredictable	33	-1.91247173198278	7
14	3	9	situational	sentence	predictable	36	0.201312813892925	7
14	3	5	situational	sentence	unpredictable	44	0.905907662518161	7
14	3	18	situational	fragment	unpredictable	46	0.201312813892925	5
14	3	16	situational	fragment	predictable	48	0.905907662518161	3
14	3	19	instrumental	fragment	unpredictable	52	0.905907662518161	7
14	3	6	situational	fragment	predictable	58	0.201312813892925	4
14	3	24	instrumental	sentence	predictable	61	0.905907662518161	5
14	3	4	situational	fragment	unpredictable	64	-0.503282034732312	2
14	3	17	situational	fragment	unpredictable	66	-0.503282034732312	4
14	3	7	situational	sentence	predictable	75	-0.503282034732312	7
14	3	23	instrumental	sentence	unpredictable	77	-1.20787688335755	7
14	3	15	instrumental	sentence	predictable	80	0.905907662518161	6
14	3	22	situational	sentence	unpredictable	82	-1.91247173198278	5
14	3	2	situational	sentence	unpredictable	86	0.905907662518161	6
15	3	4	situational	fragment	unpredictable	1	0.897110665426291	2
15	3	12	instrumental	fragment	predictable	3	NA	1
15	3	22	situational	sentence	unpredictable	6	-0.741091419265197	1
15	3	23	instrumental	sentence	unpredictable	12	-2.37929350395669	2
15	3	2	situational	sentence	unpredictable	14	-0.741091419265197	5
15	3	16	situational	fragment	predictable	18	0.897110665426291	5
15	3	21	situational	fragment	unpredictable	22	-1.56019246161094	3
15	3	9	situational	sentence	predictable	26	0.0780096230805472	1
15	3	11	situational	fragment	predictable	31	0.897110665426291	6
15	3	14	instrumental	sentence	unpredictable	33	0.0780096230805472	1
15	3	8	situational	fragment	predictable	36	-0.741091419265197	1
15	3	1	situational	sentence	predictable	44	0.0780096230805472	5
15	3	20	situational	fragment	predictable	46	0.897110665426291	3
15	3	5	situational	sentence	unpredictable	48	0.0780096230805472	1
15	3	13	instrumental	sentence	unpredictable	52	0.897110665426291	2
15	3	6	situational	fragment	predictable	58	-0.741091419265197	3
15	3	24	instrumental	sentence	predictable	61	0.897110665426291	1
15	3	19	instrumental	fragment	unpredictable	64	0.897110665426291	1
15	3	7	situational	sentence	predictable	66	0.897110665426291	7
15	3	18	situational	fragment	unpredictable	75	-1.56019246161094	5
15	3	3	situational	fragment	unpredictable	77	0.897110665426291	1
15	3	15	instrumental	sentence	predictable	80	0.0780096230805472	4
15	3	10	situational	sentence	predictable	82	NA	4
15	3	17	situational	fragment	unpredictable	86	-0.741091419265197	2
16	3	21	situational	fragment	unpredictable	1	0.233762291106092	2
16	3	5	situational	sentence	unpredictable	3	0.935049164424369	3
16	3	12	instrumental	fragment	predictable	6	NA	6
16	3	19	instrumental	fragment	unpredictable	12	0.233762291106092	4
16	3	20	situational	fragment	predictable	14	0.233762291106092	4
16	3	14	instrumental	sentence	unpredictable	18	-1.87009832884874	7
16	3	13	instrumental	sentence	unpredictable	22	0.935049164424369	7
16	3	18	situational	fragment	unpredictable	26	-0.467524582212184	2
16	3	9	situational	sentence	predictable	31	-0.467524582212184	7
16	3	10	situational	sentence	predictable	33	NA	7
16	3	4	situational	fragment	unpredictable	36	-0.467524582212184	1
16	3	17	situational	fragment	unpredictable	44	-1.87009832884874	5
16	3	22	situational	sentence	unpredictable	46	0.233762291106092	5
16	3	15	instrumental	sentence	predictable	48	0.935049164424369	7
16	3	23	instrumental	sentence	unpredictable	52	-1.16881145553046	7
16	3	1	situational	sentence	predictable	58	0.233762291106092	7
16	3	6	situational	fragment	predictable	61	-1.87009832884874	6
16	3	11	situational	fragment	predictable	64	0.935049164424369	3
16	3	3	situational	fragment	unpredictable	66	0.935049164424369	1
16	3	2	situational	sentence	unpredictable	75	-0.467524582212184	5
16	3	8	situational	fragment	predictable	77	-0.467524582212184	6
16	3	16	situational	fragment	predictable	80	0.935049164424369	5
16	3	7	situational	sentence	predictable	82	0.935049164424369	6
16	3	24	instrumental	sentence	predictable	86	0.935049164424369	6
17	3	7	situational	sentence	predictable	1	0.600099198148979	6
17	3	14	instrumental	sentence	unpredictable	3	0.600099198148979	6
17	3	21	situational	fragment	unpredictable	6	-0.545544725589981	3
17	3	1	situational	sentence	predictable	12	-0.545544725589981	7
17	3	10	situational	sentence	predictable	14	NA	7
17	3	23	instrumental	sentence	unpredictable	18	-1.69118864932894	7
17	3	6	situational	fragment	predictable	22	-2.8368325730679	2
17	3	19	instrumental	fragment	unpredictable	26	0.600099198148979	6
17	3	22	situational	sentence	unpredictable	31	0.600099198148979	6
17	3	4	situational	fragment	unpredictable	33	0.600099198148979	5
17	3	17	situational	fragment	unpredictable	36	-1.69118864932894	4
17	3	12	instrumental	fragment	predictable	44	NA	7
17	3	15	instrumental	sentence	predictable	46	0.600099198148979	7
17	3	20	situational	fragment	predictable	48	0.600099198148979	6
17	3	9	situational	sentence	predictable	52	0.600099198148979	6
17	3	8	situational	fragment	predictable	58	-0.545544725589981	7
17	3	3	situational	fragment	unpredictable	61	0.600099198148979	4
17	3	18	situational	fragment	unpredictable	64	-0.545544725589981	4
17	3	13	instrumental	sentence	unpredictable	66	0.600099198148979	7
17	3	2	situational	sentence	unpredictable	75	-0.545544725589981	7
17	3	5	situational	sentence	unpredictable	77	0.600099198148979	6
17	3	24	instrumental	sentence	predictable	80	0.600099198148979	7
17	3	16	situational	fragment	predictable	82	0.600099198148979	4
17	3	11	situational	fragment	predictable	86	0.600099198148979	3
18	3	3	situational	fragment	unpredictable	1	0.528680532637681	4
18	3	9	situational	sentence	predictable	3	-0.704907376850241	7
18	3	22	situational	sentence	unpredictable	6	0.528680532637681	7
18	3	18	situational	fragment	unpredictable	12	0.528680532637681	6
18	3	12	instrumental	fragment	predictable	14	NA	7
18	3	7	situational	sentence	predictable	18	0.528680532637681	7
18	3	1	situational	sentence	predictable	22	0.528680532637681	7
18	3	10	situational	sentence	predictable	26	NA	7
18	3	6	situational	fragment	predictable	31	0.528680532637681	7
18	3	13	instrumental	sentence	unpredictable	33	0.528680532637681	7
18	3	4	situational	fragment	unpredictable	36	0.528680532637681	6
18	3	24	instrumental	sentence	predictable	44	0.528680532637681	7
18	3	21	situational	fragment	unpredictable	46	-0.704907376850241	7
18	3	5	situational	sentence	unpredictable	48	-0.704907376850241	7
18	3	15	instrumental	sentence	predictable	52	0.528680532637681	7
18	3	20	situational	fragment	predictable	58	0.528680532637681	7
18	3	8	situational	fragment	predictable	61	0.528680532637681	7
18	3	19	instrumental	fragment	unpredictable	64	0.528680532637681	7
18	3	17	situational	fragment	unpredictable	66	-0.704907376850241	7
18	3	2	situational	sentence	unpredictable	75	0.528680532637681	7
18	3	23	instrumental	sentence	unpredictable	77	-1.93849528633816	7
18	3	16	situational	fragment	predictable	80	0.528680532637681	7
18	3	11	situational	fragment	predictable	82	-3.17208319582609	7
18	3	14	instrumental	sentence	unpredictable	86	0.528680532637681	7
19	3	6	situational	fragment	predictable	1	-0.391339604193087	7
19	3	11	situational	fragment	predictable	3	-0.391339604193087	7
19	3	14	instrumental	sentence	unpredictable	6	0.635926856813767	6
19	3	10	situational	sentence	predictable	12	NA	6
19	3	20	situational	fragment	predictable	14	-0.391339604193087	3
19	3	4	situational	fragment	unpredictable	18	-0.391339604193087	2
19	3	15	instrumental	sentence	predictable	22	-0.391339604193087	5
19	3	12	instrumental	fragment	predictable	26	NA	7
19	3	21	situational	fragment	unpredictable	31	1.66319331782062	2
19	3	19	instrumental	fragment	unpredictable	33	-0.391339604193087	1
19	3	17	situational	fragment	unpredictable	36	-0.391339604193087	2
19	3	22	situational	sentence	unpredictable	44	3.71772623983433	2
19	3	5	situational	sentence	unpredictable	46	-0.391339604193087	6
19	3	16	situational	fragment	predictable	48	-0.391339604193087	3
19	3	13	instrumental	sentence	unpredictable	52	-0.391339604193087	6
19	3	8	situational	fragment	predictable	58	0.635926856813767	7
19	3	3	situational	fragment	unpredictable	61	-0.391339604193087	1
19	3	23	instrumental	sentence	unpredictable	64	-0.391339604193087	1
19	3	9	situational	sentence	predictable	66	-0.391339604193087	7
19	3	7	situational	sentence	predictable	75	-0.391339604193087	7
19	3	1	situational	sentence	predictable	77	-0.391339604193087	6
19	3	24	instrumental	sentence	predictable	80	-0.391339604193087	7
19	3	2	situational	sentence	unpredictable	82	0.635926856813767	7
19	3	18	situational	fragment	unpredictable	86	-0.391339604193087	5
20	4	12	instrumental	sentence	predictable	1	NA	3
20	4	17	situational	sentence	unpredictable	3	-2.00582830844488	1
20	4	4	situational	sentence	unpredictable	6	0.849927249341051	2
20	4	10	situational	fragment	predictable	12	NA	5
20	4	18	situational	sentence	unpredictable	14	0.849927249341051	3
20	4	11	situational	sentence	predictable	18	-1.2918894189984	5
20	4	24	instrumental	fragment	predictable	22	0.849927249341051	1
20	4	21	situational	sentence	unpredictable	26	-0.577950529551915	3
20	4	23	instrumental	fragment	unpredictable	31	-2.00582830844488	5
20	4	7	situational	fragment	predictable	33	0.135988359894568	5
20	4	20	situational	sentence	predictable	36	0.849927249341051	2
20	4	15	instrumental	fragment	predictable	44	0.135988359894568	3
20	4	6	situational	sentence	predictable	46	-1.2918894189984	6
20	4	13	instrumental	fragment	unpredictable	48	0.849927249341051	1
20	4	9	situational	fragment	predictable	52	0.135988359894568	2
20	4	14	instrumental	fragment	unpredictable	58	-0.577950529551915	2
20	4	3	situational	sentence	unpredictable	61	-0.577950529551915	4
20	4	16	situational	sentence	predictable	64	0.849927249341051	6
20	4	22	situational	fragment	unpredictable	66	0.849927249341051	1
20	4	8	situational	sentence	predictable	75	-0.577950529551915	6
20	4	19	instrumental	sentence	unpredictable	77	0.849927249341051	2
20	4	2	situational	fragment	unpredictable	80	-0.577950529551915	2
20	4	5	situational	fragment	unpredictable	82	0.849927249341051	1
20	4	1	situational	fragment	predictable	86	0.849927249341051	7
21	4	3	situational	sentence	unpredictable	1	1.01193884576097	2
21	4	24	instrumental	fragment	predictable	3	-0.562188247644985	1
21	4	10	situational	fragment	predictable	6	NA	7
21	4	11	situational	sentence	predictable	12	-2.13631534105094	6
21	4	9	situational	fragment	predictable	14	1.01193884576097	4
21	4	16	situational	sentence	predictable	18	0.224875299057994	3
21	4	12	instrumental	sentence	predictable	22	NA	7
21	4	14	instrumental	fragment	unpredictable	26	0.224875299057994	5
21	4	15	instrumental	fragment	predictable	31	0.224875299057994	5
21	4	4	situational	sentence	unpredictable	33	1.01193884576097	6
21	4	17	situational	sentence	unpredictable	36	0.224875299057994	5
21	4	23	instrumental	fragment	unpredictable	44	1.01193884576097	3
21	4	2	situational	fragment	unpredictable	46	-1.34925179434796	3
21	4	20	situational	sentence	predictable	48	1.01193884576097	3
21	4	18	situational	sentence	unpredictable	52	-1.34925179434796	3
21	4	21	situational	sentence	unpredictable	58	-1.34925179434796	5
21	4	5	situational	fragment	unpredictable	61	-0.562188247644985	6
21	4	6	situational	sentence	predictable	64	-1.34925179434796	7
21	4	19	instrumental	sentence	unpredictable	66	1.01193884576097	6
21	4	22	situational	fragment	unpredictable	75	0.224875299057994	1
21	4	8	situational	sentence	predictable	77	-1.34925179434796	6
21	4	7	situational	fragment	predictable	80	0.224875299057994	4
21	4	1	situational	fragment	predictable	82	0.224875299057994	6
21	4	13	instrumental	fragment	unpredictable	86	1.01193884576097	7
22	4	18	situational	sentence	unpredictable	1	0.641291985959135	6
22	4	13	instrumental	fragment	unpredictable	3	-0.0675044195746458	1
22	4	24	instrumental	fragment	predictable	6	-1.48509723064221	2
22	4	19	instrumental	sentence	unpredictable	12	0.641291985959135	6
22	4	20	situational	sentence	predictable	14	0.641291985959135	6
22	4	2	situational	fragment	unpredictable	18	-0.776300825108426	5
22	4	14	instrumental	fragment	unpredictable	22	0.641291985959135	3
22	4	15	instrumental	fragment	predictable	26	-0.0675044195746458	5
22	4	1	situational	fragment	predictable	31	-1.48509723064221	7
22	4	11	situational	sentence	predictable	33	-1.48509723064221	7
22	4	7	situational	fragment	predictable	36	1.35008839149292	6
22	4	17	situational	sentence	unpredictable	44	-1.48509723064221	1
22	4	5	situational	fragment	unpredictable	46	1.35008839149292	1
22	4	23	instrumental	fragment	unpredictable	48	-1.48509723064221	1
22	4	10	situational	fragment	predictable	52	NA	7
22	4	12	instrumental	sentence	predictable	58	NA	5
22	4	6	situational	sentence	predictable	61	-0.0675044195746458	7
22	4	22	situational	fragment	unpredictable	64	-0.0675044195746458	1
22	4	16	situational	sentence	predictable	66	0.641291985959135	7
22	4	8	situational	sentence	predictable	75	-0.776300825108426	7
22	4	4	situational	sentence	unpredictable	77	0.641291985959135	7
22	4	21	situational	sentence	unpredictable	80	1.35008839149292	7
22	4	9	situational	fragment	predictable	82	-0.0675044195746458	5
22	4	3	situational	sentence	unpredictable	86	0.641291985959135	6
23	4	18	situational	sentence	unpredictable	1	0.218217890235992	7
23	4	14	instrumental	fragment	unpredictable	3	0.218217890235992	7
23	4	8	situational	sentence	predictable	6	0.218217890235992	7
23	4	24	instrumental	fragment	predictable	12	-4.36435780471985	4
23	4	2	situational	fragment	unpredictable	14	0.218217890235992	5
23	4	13	instrumental	fragment	unpredictable	18	0.218217890235992	1
23	4	20	situational	sentence	predictable	22	0.218217890235992	7
23	4	16	situational	sentence	predictable	26	0.218217890235992	7
23	4	22	situational	fragment	unpredictable	31	0.218217890235992	5
23	4	19	instrumental	sentence	unpredictable	33	0.218217890235992	7
23	4	1	situational	fragment	predictable	36	0.218217890235992	7
23	4	21	situational	sentence	unpredictable	44	0.218217890235992	7
23	4	12	instrumental	sentence	predictable	46	NA	7
23	4	15	instrumental	fragment	predictable	48	0.218217890235992	7
23	4	23	instrumental	fragment	unpredictable	52	0.218217890235992	1
23	4	11	situational	sentence	predictable	58	0.218217890235992	7
23	4	6	situational	sentence	predictable	61	0.218217890235992	7
23	4	7	situational	fragment	predictable	64	0.218217890235992	7
23	4	10	situational	fragment	predictable	66	NA	7
23	4	5	situational	fragment	unpredictable	75	0.218217890235992	6
23	4	4	situational	sentence	unpredictable	77	0.218217890235992	7
23	4	3	situational	sentence	unpredictable	80	0.218217890235992	7
23	4	17	situational	sentence	unpredictable	82	0.218217890235992	7
23	4	9	situational	fragment	predictable	86	0.218217890235992	7
24	4	18	situational	sentence	unpredictable	1	0.604139319263467	7
24	4	5	situational	fragment	unpredictable	3	-0.188793537269834	2
24	4	15	instrumental	fragment	predictable	6	0.604139319263467	7
24	4	4	situational	sentence	unpredictable	12	0.604139319263467	7
24	4	12	instrumental	sentence	predictable	14	NA	6
24	4	2	situational	fragment	unpredictable	18	0.604139319263467	7
24	4	1	situational	fragment	predictable	22	-0.981726393803134	7
24	4	20	situational	sentence	predictable	26	0.604139319263467	7
24	4	6	situational	sentence	predictable	31	0.604139319263467	7
24	4	8	situational	sentence	predictable	33	0.604139319263467	7
24	4	3	situational	sentence	unpredictable	36	0.604139319263467	5
24	4	7	situational	fragment	predictable	44	0.604139319263467	7
24	4	10	situational	fragment	predictable	46	NA	7
24	4	17	situational	sentence	unpredictable	48	-1.77465925033643	5
24	4	24	instrumental	fragment	predictable	52	0.604139319263467	6
24	4	22	situational	fragment	unpredictable	58	-0.188793537269834	3
24	4	14	instrumental	fragment	unpredictable	61	-1.77465925033643	7
24	4	16	situational	sentence	predictable	64	0.604139319263467	7
24	4	23	instrumental	fragment	unpredictable	66	-2.56759210686974	7
24	4	19	instrumental	sentence	unpredictable	75	0.604139319263467	5
24	4	11	situational	sentence	predictable	77	0.604139319263467	7
24	4	13	instrumental	fragment	unpredictable	80	0.604139319263467	3
24	4	21	situational	sentence	unpredictable	82	-0.981726393803134	7
24	4	9	situational	fragment	predictable	86	0.604139319263467	7
25	4	6	situational	sentence	predictable	1	-2.88675134594813	7
25	4	9	situational	fragment	predictable	3	0.577350269189625	4
25	4	4	situational	sentence	unpredictable	6	0.577350269189625	6
25	4	17	situational	sentence	unpredictable	12	0.577350269189625	6
25	4	15	instrumental	fragment	predictable	14	0.577350269189625	7
25	4	21	situational	sentence	unpredictable	18	-1.15470053837925	7
25	4	24	instrumental	fragment	predictable	22	-1.15470053837925	3
25	4	1	situational	fragment	predictable	26	-1.15470053837925	7
25	4	19	instrumental	sentence	unpredictable	31	0.577350269189625	7
25	4	13	instrumental	fragment	unpredictable	33	0.577350269189625	1
25	4	23	instrumental	fragment	unpredictable	36	0.577350269189625	7
25	4	5	situational	fragment	unpredictable	44	0.577350269189625	2
25	4	12	instrumental	sentence	predictable	46	NA	7
25	4	20	situational	sentence	predictable	48	0.577350269189625	7
25	4	8	situational	sentence	predictable	52	0.577350269189625	7
25	4	2	situational	fragment	unpredictable	58	0.577350269189625	4
25	4	3	situational	sentence	unpredictable	61	0.577350269189625	5
25	4	16	situational	sentence	predictable	64	0.577350269189625	7
25	4	10	situational	fragment	predictable	66	NA	7
25	4	18	situational	sentence	unpredictable	75	0.577350269189625	7
25	4	14	instrumental	fragment	unpredictable	77	-1.15470053837925	7
25	4	7	situational	fragment	predictable	80	0.577350269189625	7
25	4	11	situational	sentence	predictable	82	0.577350269189625	7
25	4	22	situational	fragment	unpredictable	86	-1.15470053837925	3
26	4	18	situational	sentence	unpredictable	1	0	7
26	4	5	situational	fragment	unpredictable	3	0	1
26	4	13	instrumental	fragment	unpredictable	6	0	1
26	4	20	situational	sentence	predictable	12	0	7
26	4	1	situational	fragment	predictable	14	0	7
26	4	15	instrumental	fragment	predictable	18	0	7
26	4	24	instrumental	fragment	predictable	22	0	4
26	4	23	instrumental	fragment	unpredictable	26	0	1
26	4	19	instrumental	sentence	unpredictable	31	0	7
26	4	17	situational	sentence	unpredictable	33	0	7
26	4	21	situational	sentence	unpredictable	36	0	7
26	4	4	situational	sentence	unpredictable	44	0	7
26	4	9	situational	fragment	predictable	46	0	7
26	4	2	situational	fragment	unpredictable	48	0	7
26	4	10	situational	fragment	predictable	52	NA	7
26	4	3	situational	sentence	unpredictable	58	0	7
26	4	8	situational	sentence	predictable	61	0	7
26	4	11	situational	sentence	predictable	64	0	7
26	4	22	situational	fragment	unpredictable	66	0	1
26	4	12	instrumental	sentence	predictable	75	NA	7
26	4	6	situational	sentence	predictable	77	0	7
26	4	16	situational	sentence	predictable	80	0	7
26	4	14	instrumental	fragment	unpredictable	82	0	7
26	4	7	situational	fragment	predictable	86	0	7
27	4	18	situational	sentence	unpredictable	1	0.0675044195746458	7
27	4	9	situational	fragment	predictable	3	0.776300825108426	5
27	4	3	situational	sentence	unpredictable	6	0.776300825108426	6
27	4	11	situational	sentence	predictable	12	-2.0588847970267	6
27	4	8	situational	sentence	predictable	14	-0.641291985959135	7
27	4	6	situational	sentence	predictable	18	-0.641291985959135	7
27	4	20	situational	sentence	predictable	22	0.776300825108426	7
27	4	23	instrumental	fragment	unpredictable	26	-1.35008839149292	7
27	4	17	situational	sentence	unpredictable	31	-1.35008839149292	7
27	4	1	situational	fragment	predictable	33	0.776300825108426	7
27	4	13	instrumental	fragment	unpredictable	36	0.776300825108426	1
27	4	10	situational	fragment	predictable	44	NA	7
27	4	24	instrumental	fragment	predictable	46	0.776300825108426	4
27	4	19	instrumental	sentence	unpredictable	48	0.776300825108426	7
27	4	14	instrumental	fragment	unpredictable	52	0.776300825108426	7
27	4	16	situational	sentence	predictable	58	0.776300825108426	7
27	4	7	situational	fragment	predictable	61	0.0675044195746458	7
27	4	4	situational	sentence	unpredictable	64	0.776300825108426	7
27	4	2	situational	fragment	unpredictable	66	-0.641291985959135	7
27	4	22	situational	fragment	unpredictable	75	-2.0588847970267	7
27	4	21	situational	sentence	unpredictable	77	-0.641291985959135	7
27	4	12	instrumental	sentence	predictable	80	NA	7
27	4	5	situational	fragment	unpredictable	82	0.0675044195746458	5
27	4	15	instrumental	fragment	predictable	86	0.776300825108426	7
28	4	1	situational	fragment	predictable	1	1.44149994031289	3
28	4	20	situational	sentence	predictable	3	-1.08112495523467	4
28	4	9	situational	fragment	predictable	6	-0.45046873134778	6
28	4	8	situational	sentence	predictable	12	-0.45046873134778	7
28	4	23	instrumental	fragment	unpredictable	14	-0.45046873134778	5
28	4	18	situational	sentence	unpredictable	18	-1.08112495523467	7
28	4	6	situational	sentence	predictable	22	-1.08112495523467	7
28	4	3	situational	sentence	unpredictable	26	0.180187492539112	7
28	4	10	situational	fragment	predictable	31	NA	7
28	4	11	situational	sentence	predictable	33	-0.45046873134778	7
28	4	14	instrumental	fragment	unpredictable	36	-1.08112495523467	2
28	4	22	situational	fragment	unpredictable	44	-0.45046873134778	2
28	4	7	situational	fragment	predictable	46	-0.45046873134778	5
28	4	13	instrumental	fragment	unpredictable	48	0.180187492539112	1
28	4	16	situational	sentence	predictable	52	1.44149994031289	7
28	4	4	situational	sentence	unpredictable	58	1.44149994031289	5
28	4	21	situational	sentence	unpredictable	61	1.44149994031289	5
28	4	5	situational	fragment	unpredictable	64	1.44149994031289	1
28	4	12	instrumental	sentence	predictable	66	NA	3
28	4	19	instrumental	sentence	unpredictable	75	-0.45046873134778	7
28	4	17	situational	sentence	unpredictable	77	-1.08112495523467	7
28	4	2	situational	fragment	unpredictable	80	-0.45046873134778	7
28	4	15	instrumental	fragment	predictable	82	1.44149994031289	3
28	4	24	instrumental	fragment	predictable	86	-0.45046873134778	5
29	4	4	situational	sentence	unpredictable	1	0.698297248755176	3
29	4	10	situational	fragment	predictable	3	NA	4
29	4	11	situational	sentence	predictable	6	-0.218217890235992	3
29	4	9	situational	fragment	predictable	12	0.698297248755176	1
29	4	13	instrumental	fragment	unpredictable	14	0.698297248755176	4
29	4	17	situational	sentence	unpredictable	18	-0.218217890235992	1
29	4	6	situational	sentence	predictable	22	-2.05124816821833	7
29	4	18	situational	sentence	unpredictable	26	0.698297248755176	4
29	4	2	situational	fragment	unpredictable	31	0.698297248755176	5
29	4	12	instrumental	sentence	predictable	33	NA	6
29	4	8	situational	sentence	predictable	36	0.698297248755176	7
29	4	15	instrumental	fragment	predictable	44	0.698297248755176	5
29	4	20	situational	sentence	predictable	46	-0.218217890235992	5
29	4	7	situational	fragment	predictable	48	-0.218217890235992	4
29	4	22	situational	fragment	unpredictable	52	-1.13473302922716	1
29	4	23	instrumental	fragment	unpredictable	58	0.698297248755176	2
29	4	1	situational	fragment	predictable	61	-0.218217890235992	5
29	4	3	situational	sentence	unpredictable	64	0.698297248755176	6
29	4	5	situational	fragment	unpredictable	66	0.698297248755176	2
29	4	21	situational	sentence	unpredictable	75	-2.05124816821833	4
29	4	19	instrumental	sentence	unpredictable	77	0.698297248755176	7
29	4	16	situational	sentence	predictable	80	0.698297248755176	7
29	4	24	instrumental	fragment	predictable	82	0.698297248755176	4
29	4	14	instrumental	fragment	unpredictable	86	-2.05124816821833	3
30	4	12	instrumental	sentence	predictable	1	NA	5
30	4	11	situational	sentence	predictable	3	-2.35507103964514	7
30	4	24	instrumental	fragment	predictable	6	0.554134362269444	2
30	4	7	situational	fragment	predictable	12	0.554134362269444	5
30	4	5	situational	fragment	unpredictable	14	0.554134362269444	1
30	4	2	situational	fragment	unpredictable	18	0.554134362269444	2
30	4	18	situational	sentence	unpredictable	22	-0.900468338687846	7
30	4	9	situational	fragment	predictable	26	0.554134362269444	6
30	4	4	situational	sentence	unpredictable	31	0.554134362269444	7
30	4	20	situational	sentence	predictable	33	0.554134362269444	7
30	4	8	situational	sentence	predictable	36	0.554134362269444	7
30	4	17	situational	sentence	unpredictable	44	-0.900468338687846	5
30	4	10	situational	fragment	predictable	46	NA	7
30	4	13	instrumental	fragment	unpredictable	48	0.554134362269444	2
30	4	23	instrumental	fragment	unpredictable	52	-2.35507103964514	1
30	4	19	instrumental	sentence	unpredictable	58	0.554134362269444	7
30	4	16	situational	sentence	predictable	61	0.554134362269444	7
30	4	6	situational	sentence	predictable	64	0.554134362269444	7
30	4	21	situational	sentence	unpredictable	66	0.554134362269444	4
30	4	1	situational	fragment	predictable	75	-0.173166988209201	7
30	4	14	instrumental	fragment	unpredictable	77	-1.62776968916649	6
30	4	15	instrumental	fragment	predictable	80	0.554134362269444	6
30	4	3	situational	sentence	unpredictable	82	0.554134362269444	7
30	4	22	situational	fragment	unpredictable	86	0.554134362269444	1
31	5	1	situational	sentence	unpredictable	1	0.538381902058166	3
31	5	9	situational	sentence	unpredictable	3	0.538381902058166	7
31	5	19	instrumental	sentence	predictable	6	0.538381902058166	3
31	5	3	situational	sentence	predictable	12	0.538381902058166	6
31	5	21	situational	sentence	predictable	14	0.538381902058166	5
31	5	13	instrumental	fragment	predictable	18	0.538381902058166	2
31	5	20	situational	fragment	unpredictable	22	0.538381902058166	2
31	5	17	situational	sentence	predictable	26	-1.07676380411633	6
31	5	22	situational	fragment	predictable	31	0.538381902058166	3
31	5	18	situational	sentence	predictable	33	-1.88433665720358	7
31	5	12	instrumental	fragment	unpredictable	36	NA	2
31	5	16	situational	fragment	unpredictable	44	0.538381902058166	1
31	5	23	instrumental	fragment	predictable	46	-0.269190951029083	5
31	5	4	situational	sentence	predictable	48	0.538381902058166	7
31	5	5	situational	fragment	predictable	52	-0.269190951029083	7
31	5	7	situational	sentence	unpredictable	58	0.538381902058166	6
31	5	2	situational	fragment	predictable	61	-1.88433665720358	3
31	5	15	instrumental	sentence	unpredictable	64	0.538381902058166	6
31	5	11	situational	fragment	unpredictable	66	0.538381902058166	1
31	5	10	situational	sentence	unpredictable	75	NA	6
31	5	24	instrumental	sentence	unpredictable	77	0.538381902058166	6
31	5	14	instrumental	fragment	predictable	80	0.538381902058166	5
31	5	8	situational	fragment	unpredictable	82	-1.88433665720358	4
31	5	6	situational	fragment	unpredictable	86	-2.69190951029083	4
32	5	12	instrumental	fragment	unpredictable	1	NA	6
32	5	8	situational	fragment	unpredictable	3	0.473381068331151	5
32	5	23	instrumental	fragment	predictable	6	0.473381068331151	6
32	5	2	situational	fragment	predictable	12	0.473381068331151	2
32	5	22	situational	fragment	predictable	14	-2.01186954040739	3
32	5	18	situational	sentence	predictable	18	0.473381068331151	7
32	5	24	instrumental	sentence	unpredictable	22	0.473381068331151	6
32	5	9	situational	sentence	unpredictable	26	0.473381068331151	7
32	5	17	situational	sentence	predictable	31	-2.01186954040739	6
32	5	10	situational	sentence	unpredictable	33	NA	7
32	5	19	instrumental	sentence	predictable	36	0.473381068331151	6
32	5	14	instrumental	fragment	predictable	44	0.473381068331151	7
32	5	7	situational	sentence	unpredictable	46	0.473381068331151	7
32	5	13	instrumental	fragment	predictable	48	0.473381068331151	5
32	5	20	situational	fragment	unpredictable	52	0.473381068331151	2
32	5	21	situational	sentence	predictable	58	-2.01186954040739	6
32	5	3	situational	sentence	predictable	61	0.473381068331151	7
32	5	5	situational	fragment	predictable	64	0.473381068331151	5
32	5	4	situational	sentence	predictable	66	0.473381068331151	7
32	5	16	situational	fragment	unpredictable	75	0.473381068331151	3
32	5	11	situational	fragment	unpredictable	77	-2.01186954040739	1
32	5	1	situational	sentence	unpredictable	80	0.473381068331151	7
32	5	6	situational	fragment	unpredictable	82	0.473381068331151	6
32	5	15	instrumental	sentence	unpredictable	86	0.473381068331151	5
33	5	16	situational	fragment	unpredictable	1	0.810843716426003	4
33	5	3	situational	sentence	predictable	3	0.180187492539112	6
33	5	8	situational	fragment	unpredictable	6	0.810843716426003	6
33	5	24	instrumental	sentence	unpredictable	12	0.180187492539112	6
33	5	14	instrumental	fragment	predictable	14	-0.45046873134778	7
33	5	18	situational	sentence	predictable	18	0.810843716426003	2
33	5	4	situational	sentence	predictable	22	0.810843716426003	7
33	5	7	situational	sentence	unpredictable	26	-1.08112495523467	4
33	5	12	instrumental	fragment	unpredictable	31	NA	5
33	5	11	situational	fragment	unpredictable	33	-1.71178117912156	7
33	5	10	situational	sentence	unpredictable	36	NA	3
33	5	1	situational	sentence	unpredictable	44	0.180187492539112	7
33	5	22	situational	fragment	predictable	46	-1.71178117912156	3
33	5	13	instrumental	fragment	predictable	48	0.810843716426003	6
33	5	17	situational	sentence	predictable	52	0.810843716426003	7
33	5	15	instrumental	sentence	unpredictable	58	0.810843716426003	7
33	5	19	instrumental	sentence	predictable	61	0.810843716426003	7
33	5	5	situational	fragment	predictable	64	0.810843716426003	7
33	5	20	situational	fragment	unpredictable	66	0.180187492539112	5
33	5	9	situational	sentence	unpredictable	75	0.810843716426003	7
33	5	21	situational	sentence	predictable	77	-1.71178117912156	7
33	5	2	situational	fragment	predictable	80	0.810843716426003	2
33	5	6	situational	fragment	unpredictable	82	-0.45046873134778	7
33	5	23	instrumental	fragment	predictable	86	-1.71178117912156	6
34	5	6	situational	fragment	unpredictable	1	0.441769205836719	2
34	5	15	instrumental	sentence	unpredictable	3	-1.4136614586775	2
34	5	23	instrumental	fragment	predictable	6	0.441769205836719	7
34	5	20	situational	fragment	unpredictable	12	1.36948453809383	3
34	5	17	situational	sentence	predictable	14	0.441769205836719	3
34	5	1	situational	sentence	unpredictable	18	-2.34137679093461	4
34	5	3	situational	sentence	predictable	22	0.441769205836719	7
34	5	22	situational	fragment	predictable	26	-0.48594612642039	1
34	5	24	instrumental	sentence	unpredictable	31	1.36948453809383	5
34	5	14	instrumental	fragment	predictable	33	-0.48594612642039	1
34	5	21	situational	sentence	predictable	36	-0.48594612642039	2
34	5	16	situational	fragment	unpredictable	44	0.441769205836719	2
34	5	18	situational	sentence	predictable	46	-0.48594612642039	1
34	5	8	situational	fragment	unpredictable	48	-1.4136614586775	6
34	5	5	situational	fragment	predictable	52	0.441769205836719	2
34	5	4	situational	sentence	predictable	58	1.36948453809383	6
34	5	7	situational	sentence	unpredictable	61	-0.48594612642039	7
34	5	12	instrumental	fragment	unpredictable	64	NA	6
34	5	10	situational	sentence	unpredictable	66	NA	7
34	5	2	situational	fragment	predictable	75	-1.4136614586775	7
34	5	11	situational	fragment	unpredictable	77	1.36948453809383	6
34	5	19	instrumental	sentence	predictable	80	-0.48594612642039	3
34	5	9	situational	sentence	unpredictable	82	0.441769205836719	3
34	5	13	instrumental	fragment	predictable	86	-0.48594612642039	4
35	6	14	instrumental	sentence	predictable	1	-0.635926856813767	6
35	6	4	situational	fragment	predictable	3	-0.635926856813767	2
35	6	13	instrumental	sentence	predictable	6	1.41860606519994	6
35	6	7	situational	fragment	unpredictable	12	-1.66319331782062	3
35	6	22	situational	sentence	predictable	14	-0.635926856813767	7
35	6	20	situational	sentence	unpredictable	18	0.391339604193087	7
35	6	1	situational	fragment	unpredictable	22	0.391339604193087	3
35	6	21	situational	fragment	predictable	26	-1.66319331782062	5
35	6	15	instrumental	fragment	unpredictable	31	1.41860606519994	2
35	6	9	situational	fragment	unpredictable	33	0.391339604193087	3
35	6	3	situational	fragment	predictable	36	0.391339604193087	4
35	6	19	instrumental	fragment	predictable	44	1.41860606519994	6
35	6	11	situational	sentence	unpredictable	46	-0.635926856813767	7
35	6	17	situational	fragment	predictable	48	-1.66319331782062	7
35	6	16	situational	sentence	unpredictable	52	1.41860606519994	3
35	6	23	instrumental	sentence	predictable	58	0.391339604193087	7
35	6	24	instrumental	fragment	unpredictable	61	0.391339604193087	2
35	6	8	situational	sentence	unpredictable	64	-0.635926856813767	7
35	6	10	situational	fragment	unpredictable	66	NA	5
35	6	5	situational	sentence	predictable	75	0.391339604193087	3
35	6	2	situational	sentence	predictable	77	-0.635926856813767	6
35	6	12	instrumental	sentence	unpredictable	80	NA	4
35	6	18	situational	fragment	predictable	82	0.391339604193087	2
35	6	6	situational	sentence	unpredictable	86	-0.635926856813767	6
36	6	21	situational	fragment	predictable	1	-1.01273936708367	7
36	6	7	situational	fragment	unpredictable	3	0.506369683541833	7
36	6	15	instrumental	fragment	unpredictable	6	1.26592420885458	2
36	6	3	situational	fragment	predictable	12	0.506369683541833	7
36	6	12	instrumental	sentence	unpredictable	14	NA	6
36	6	14	instrumental	sentence	predictable	18	0.506369683541833	6
36	6	8	situational	sentence	unpredictable	22	-1.01273936708367	5
36	6	23	instrumental	sentence	predictable	26	-0.253184841770917	6
36	6	22	situational	sentence	predictable	31	-1.77229389239642	5
36	6	4	situational	fragment	predictable	33	0.506369683541833	6
36	6	6	situational	sentence	unpredictable	36	-1.01273936708367	6
36	6	20	situational	sentence	unpredictable	44	1.26592420885458	2
36	6	16	situational	sentence	unpredictable	46	1.26592420885458	1
36	6	1	situational	fragment	unpredictable	48	-1.01273936708367	3
36	6	9	situational	fragment	unpredictable	52	-0.253184841770917	3
36	6	24	instrumental	fragment	unpredictable	58	-0.253184841770917	5
36	6	11	situational	sentence	unpredictable	61	-1.77229389239642	2
36	6	2	situational	sentence	predictable	64	-1.01273936708367	1
36	6	5	situational	sentence	predictable	66	-0.253184841770917	7
36	6	10	situational	fragment	unpredictable	75	NA	2
36	6	17	situational	fragment	predictable	77	0.506369683541833	7
36	6	19	instrumental	fragment	predictable	80	1.26592420885458	7
36	6	13	instrumental	sentence	predictable	82	1.26592420885458	6
36	6	18	situational	fragment	predictable	86	-0.253184841770917	1
37	6	12	instrumental	sentence	unpredictable	1	NA	6
37	6	2	situational	sentence	predictable	3	0.695872665024936	3
37	6	8	situational	sentence	unpredictable	6	0.695872665024936	7
37	6	24	instrumental	fragment	unpredictable	12	0.695872665024936	3
37	6	9	situational	fragment	unpredictable	14	-0.842372173451238	3
37	6	4	situational	fragment	predictable	18	0.695872665024936	2
37	6	22	situational	sentence	predictable	22	-0.0732497542131509	6
37	6	13	instrumental	sentence	predictable	26	0.695872665024936	6
37	6	21	situational	fragment	predictable	31	-1.61149459268933	3
37	6	19	instrumental	fragment	predictable	33	0.695872665024936	7
37	6	3	situational	fragment	predictable	36	-2.38061701192741	6
37	6	23	instrumental	sentence	predictable	44	-1.61149459268933	7
37	6	16	situational	sentence	unpredictable	46	0.695872665024936	6
37	6	18	situational	fragment	predictable	48	-0.0732497542131509	1
37	6	10	situational	fragment	unpredictable	52	NA	3
37	6	17	situational	fragment	predictable	58	0.695872665024936	6
37	6	11	situational	sentence	unpredictable	61	0.695872665024936	7
37	6	7	situational	fragment	unpredictable	64	-1.61149459268933	5
37	6	1	situational	fragment	unpredictable	66	-0.0732497542131509	3
37	6	6	situational	sentence	unpredictable	75	0.695872665024936	6
37	6	5	situational	sentence	predictable	77	0.695872665024936	5
37	6	20	situational	sentence	unpredictable	80	0.695872665024936	7
37	6	14	instrumental	sentence	predictable	82	-0.0732497542131509	6
37	6	15	instrumental	fragment	unpredictable	86	0.695872665024936	6
38	6	24	instrumental	fragment	unpredictable	1	-0.459703311282459	3
38	6	2	situational	sentence	predictable	3	0.183881324512984	7
38	6	13	instrumental	sentence	predictable	6	0.827465960308426	6
38	6	4	situational	fragment	predictable	12	-1.1032879470779	3
38	6	21	situational	fragment	predictable	14	0.827465960308426	6
38	6	7	situational	fragment	unpredictable	18	0.183881324512984	3
38	6	22	situational	sentence	predictable	22	-1.1032879470779	7
38	6	19	instrumental	fragment	predictable	26	-0.459703311282459	6
38	6	3	situational	fragment	predictable	31	0.183881324512984	5
38	6	18	situational	fragment	predictable	33	1.47105059610387	2
38	6	6	situational	sentence	unpredictable	36	-1.1032879470779	6
38	6	12	instrumental	sentence	unpredictable	44	NA	6
38	6	23	instrumental	sentence	predictable	46	-1.1032879470779	7
38	6	8	situational	sentence	unpredictable	48	0.183881324512984	7
38	6	17	situational	fragment	predictable	52	0.183881324512984	4
38	6	14	instrumental	sentence	predictable	58	-1.1032879470779	7
38	6	1	situational	fragment	unpredictable	61	1.47105059610387	3
38	6	10	situational	fragment	unpredictable	64	NA	2
38	6	5	situational	sentence	predictable	66	1.47105059610387	5
38	6	9	situational	fragment	unpredictable	75	-1.1032879470779	2
38	6	16	situational	sentence	unpredictable	77	1.47105059610387	5
38	6	11	situational	sentence	unpredictable	80	-1.1032879470779	7
38	6	20	situational	sentence	unpredictable	82	-0.459703311282459	7
38	6	15	instrumental	fragment	unpredictable	86	0.827465960308426	6
39	6	23	instrumental	sentence	predictable	1	-3.10212163139429	7
39	6	20	situational	sentence	unpredictable	3	0.585305968187602	6
39	6	11	situational	sentence	unpredictable	6	-0.643836565006362	6
39	6	16	situational	sentence	unpredictable	12	0.585305968187602	4
39	6	3	situational	fragment	predictable	14	0.585305968187602	7
39	6	24	instrumental	fragment	unpredictable	18	0.585305968187602	5
39	6	7	situational	fragment	unpredictable	22	0.585305968187602	6
39	6	22	situational	sentence	predictable	26	0.585305968187602	7
39	6	19	instrumental	fragment	predictable	31	0.585305968187602	7
39	6	4	situational	fragment	predictable	33	0.585305968187602	5
39	6	8	situational	sentence	unpredictable	36	0.585305968187602	7
39	6	21	situational	fragment	predictable	44	-0.643836565006362	4
39	6	1	situational	fragment	unpredictable	46	0.585305968187602	1
39	6	13	instrumental	sentence	predictable	48	0.585305968187602	5
39	6	5	situational	sentence	predictable	52	0.585305968187602	6
39	6	2	situational	sentence	predictable	58	0.585305968187602	7
39	6	9	situational	fragment	unpredictable	61	-1.87297909820033	7
39	6	10	situational	fragment	unpredictable	64	NA	5
39	6	18	situational	fragment	predictable	66	-0.643836565006362	1
39	6	12	instrumental	sentence	unpredictable	75	NA	5
39	6	15	instrumental	fragment	unpredictable	77	0.585305968187602	7
39	6	14	instrumental	sentence	predictable	80	-0.643836565006362	5
39	6	6	situational	sentence	unpredictable	82	0.585305968187602	6
39	6	17	situational	fragment	predictable	86	-0.643836565006362	5
40	6	18	situational	fragment	predictable	1	0.218217890235992	3
40	6	9	situational	fragment	unpredictable	3	0.218217890235992	5
40	6	19	instrumental	fragment	predictable	6	-4.36435780471985	6
40	6	20	situational	sentence	unpredictable	12	0.218217890235992	6
40	6	3	situational	fragment	predictable	14	0.218217890235992	5
40	6	11	situational	sentence	unpredictable	18	0.218217890235992	6
40	6	12	instrumental	sentence	unpredictable	22	NA	5
40	6	15	instrumental	fragment	unpredictable	26	0.218217890235992	4
40	6	23	instrumental	sentence	predictable	31	0.218217890235992	4
40	6	22	situational	sentence	predictable	33	0.218217890235992	6
40	6	4	situational	fragment	predictable	36	0.218217890235992	5
40	6	2	situational	sentence	predictable	44	0.218217890235992	6
40	6	1	situational	fragment	unpredictable	46	0.218217890235992	5
40	6	7	situational	fragment	unpredictable	48	0.218217890235992	4
40	6	10	situational	fragment	unpredictable	52	NA	4
40	6	16	situational	sentence	unpredictable	58	0.218217890235992	5
40	6	8	situational	sentence	unpredictable	61	0.218217890235992	6
40	6	6	situational	sentence	unpredictable	64	0.218217890235992	6
40	6	5	situational	sentence	predictable	66	0.218217890235992	5
40	6	13	instrumental	sentence	predictable	75	0.218217890235992	4
40	6	17	situational	fragment	predictable	77	0.218217890235992	5
40	6	14	instrumental	sentence	predictable	80	0.218217890235992	5
40	6	24	instrumental	fragment	unpredictable	82	0.218217890235992	6
40	6	21	situational	fragment	predictable	86	0.218217890235992	6
41	6	16	situational	sentence	unpredictable	1	0.884224678378342	5
41	6	13	instrumental	sentence	predictable	3	0.884224678378342	6
41	6	4	situational	fragment	predictable	6	-0.491235932432412	3
41	6	3	situational	fragment	predictable	12	0.884224678378342	6
41	6	2	situational	sentence	predictable	14	0.196494372972965	6
41	6	11	situational	sentence	unpredictable	18	-1.17896623783779	5
41	6	14	instrumental	sentence	predictable	22	0.884224678378342	7
41	6	19	instrumental	fragment	predictable	26	0.884224678378342	6
41	6	23	instrumental	sentence	predictable	31	-1.17896623783779	7
41	6	21	situational	fragment	predictable	33	-1.17896623783779	6
41	6	9	situational	fragment	unpredictable	36	-1.17896623783779	4
41	6	18	situational	fragment	predictable	44	0.196494372972965	2
41	6	1	situational	fragment	unpredictable	46	0.884224678378342	3
41	6	17	situational	fragment	predictable	48	-1.86669654324317	2
41	6	7	situational	fragment	unpredictable	52	0.196494372972965	7
41	6	12	instrumental	sentence	unpredictable	58	NA	6
41	6	6	situational	sentence	unpredictable	61	-1.86669654324317	4
41	6	22	situational	sentence	predictable	64	0.196494372972965	7
41	6	15	instrumental	fragment	unpredictable	66	0.884224678378342	5
41	6	5	situational	sentence	predictable	75	0.196494372972965	7
41	6	10	situational	fragment	unpredictable	77	NA	6
41	6	24	instrumental	fragment	unpredictable	80	0.884224678378342	4
41	6	8	situational	sentence	unpredictable	82	0.196494372972965	5
41	6	20	situational	sentence	unpredictable	86	0.884224678378342	6
42	6	9	situational	fragment	unpredictable	1	-0.355608242161099	2
42	6	11	situational	sentence	unpredictable	3	0.577863393511785	2
42	6	4	situational	fragment	predictable	6	0.577863393511785	4
42	6	18	situational	fragment	predictable	12	-2.22255151350687	2
42	6	15	instrumental	fragment	unpredictable	14	0.577863393511785	4
42	6	13	instrumental	sentence	predictable	18	0.577863393511785	7
42	6	17	situational	fragment	predictable	22	-0.355608242161099	3
42	6	3	situational	fragment	predictable	26	0.577863393511785	6
42	6	10	situational	fragment	unpredictable	31	NA	3
42	6	1	situational	fragment	unpredictable	33	-1.28907987783398	2
42	6	19	instrumental	fragment	predictable	36	0.577863393511785	5
42	6	24	instrumental	fragment	unpredictable	44	0.577863393511785	1
42	6	22	situational	sentence	predictable	46	0.577863393511785	6
42	6	20	situational	sentence	unpredictable	48	0.577863393511785	5
42	6	8	situational	sentence	unpredictable	52	-2.22255151350687	5
42	6	16	situational	sentence	unpredictable	58	0.577863393511785	2
42	6	12	instrumental	sentence	unpredictable	61	NA	5
42	6	7	situational	fragment	unpredictable	64	0.577863393511785	5
42	6	5	situational	sentence	predictable	66	-0.355608242161099	6
42	6	21	situational	fragment	predictable	75	0.577863393511785	6
42	6	23	instrumental	sentence	predictable	77	1.51133502918467	7
42	6	2	situational	sentence	predictable	80	-2.22255151350687	6
42	6	14	instrumental	sentence	predictable	82	-0.355608242161099	7
42	6	6	situational	sentence	unpredictable	86	-1.28907987783398	7
43	6	6	situational	sentence	unpredictable	1	-1.56556072771287	2
43	6	1	situational	fragment	unpredictable	3	-0.626224291085149	1
43	6	10	situational	fragment	unpredictable	6	NA	5
43	6	8	situational	sentence	unpredictable	12	0.313112145542575	3
43	6	7	situational	fragment	unpredictable	14	0.313112145542575	1
43	6	20	situational	sentence	unpredictable	18	1.2524485821703	5
43	6	4	situational	fragment	predictable	22	0.313112145542575	1
43	6	16	situational	sentence	unpredictable	26	1.2524485821703	3
43	6	3	situational	fragment	predictable	31	-0.626224291085149	5
43	6	23	instrumental	sentence	predictable	33	-0.626224291085149	2
43	6	17	situational	fragment	predictable	36	-0.626224291085149	1
43	6	9	situational	fragment	unpredictable	44	0.313112145542575	5
43	6	15	instrumental	fragment	unpredictable	46	-0.626224291085149	6
43	6	22	situational	sentence	predictable	48	-1.56556072771287	4
43	6	14	instrumental	sentence	predictable	52	-0.626224291085149	6
43	6	19	instrumental	fragment	predictable	58	0.313112145542575	6
43	6	5	situational	sentence	predictable	61	1.2524485821703	4
43	6	13	instrumental	sentence	predictable	64	1.2524485821703	6
43	6	21	situational	fragment	predictable	66	-0.626224291085149	1
43	6	18	situational	fragment	predictable	75	-0.626224291085149	2
43	6	12	instrumental	sentence	unpredictable	77	NA	2
43	6	11	situational	sentence	unpredictable	80	2.19178501879802	2
43	6	24	instrumental	fragment	unpredictable	82	-0.626224291085149	4
43	6	2	situational	sentence	predictable	86	0.313112145542575	1
44	6	18	situational	fragment	predictable	1	-0.541620564615998	1
44	6	17	situational	fragment	predictable	3	-1.14025382024421	5
44	6	15	instrumental	fragment	unpredictable	6	1.25427920226863	5
44	6	24	instrumental	fragment	unpredictable	12	0.0570126910122103	1
44	6	16	situational	sentence	unpredictable	14	1.25427920226863	2
44	6	14	instrumental	sentence	predictable	18	-0.541620564615998	6
44	6	4	situational	fragment	predictable	22	1.25427920226863	4
44	6	3	situational	fragment	predictable	26	0.0570126910122103	6
44	6	13	instrumental	sentence	predictable	31	1.25427920226863	5
44	6	9	situational	fragment	unpredictable	33	-1.14025382024421	3
44	6	7	situational	fragment	unpredictable	36	0.0570126910122103	6
44	6	2	situational	sentence	predictable	44	-1.14025382024421	4
44	6	12	instrumental	sentence	unpredictable	46	NA	5
44	6	23	instrumental	sentence	predictable	48	1.25427920226863	6
44	6	6	situational	sentence	unpredictable	52	-1.14025382024421	7
44	6	22	situational	sentence	predictable	58	0.0570126910122103	4
44	6	10	situational	fragment	unpredictable	61	NA	5
44	6	21	situational	fragment	predictable	64	-1.14025382024421	1
44	6	20	situational	sentence	unpredictable	66	-1.14025382024421	5
44	6	8	situational	sentence	unpredictable	75	-1.14025382024421	7
44	6	11	situational	sentence	unpredictable	77	-1.14025382024421	7
44	6	1	situational	fragment	unpredictable	80	1.25427920226863	4
44	6	5	situational	sentence	predictable	82	0.655645946640418	7
44	6	19	instrumental	fragment	predictable	86	0.655645946640418	6
45	6	4	situational	fragment	predictable	1	0.306345814532098	5
45	6	8	situational	sentence	unpredictable	3	0.306345814532098	6
45	6	13	instrumental	sentence	predictable	6	1.02115271510699	6
45	6	24	instrumental	fragment	unpredictable	12	1.02115271510699	6
45	6	16	situational	sentence	unpredictable	14	1.02115271510699	7
45	6	9	situational	fragment	unpredictable	18	1.02115271510699	5
45	6	11	situational	sentence	unpredictable	22	-1.12326798661769	6
45	6	23	instrumental	sentence	predictable	26	-1.83807488719259	6
45	6	12	instrumental	sentence	unpredictable	31	NA	6
45	6	3	situational	fragment	predictable	33	1.02115271510699	4
45	6	18	situational	fragment	predictable	36	0.306345814532098	4
45	6	6	situational	sentence	unpredictable	44	-1.83807488719259	5
45	6	19	instrumental	fragment	predictable	46	1.02115271510699	6
45	6	22	situational	sentence	predictable	48	0.306345814532098	7
45	6	20	situational	sentence	unpredictable	52	0.306345814532098	6
45	6	1	situational	fragment	unpredictable	58	-0.408461086042798	4
45	6	15	instrumental	fragment	unpredictable	61	0.306345814532098	6
45	6	14	instrumental	sentence	predictable	64	-1.83807488719259	4
45	6	21	situational	fragment	predictable	66	-0.408461086042798	6
45	6	10	situational	fragment	unpredictable	75	NA	5
45	6	17	situational	fragment	predictable	77	-1.12326798661769	3
45	6	7	situational	fragment	unpredictable	80	0.306345814532098	3
45	6	2	situational	sentence	predictable	82	0.306345814532098	4
45	6	5	situational	sentence	predictable	86	0.306345814532098	2
